# Supplementary material for: Synthesis and Biological Evaluation of TDP1 Inhibitors Based on Coumarin and Monoterpenoid Fragments Conjoined by Heterocyclic Moieties
Source: Int J Mol Sci. 2026 Jul 19;27(14):6421. doi: 10.3390/ijms27146421 (PMC13409999; doi:10.3390/ijms27146421)
Supplement: Supplementary file 1 [file ijms-27-06421-s001.zip]

Archive with 1 entries (1 files):
- ijms-4426852-supplementary.pdf
